# Supplementary material for: Two new species of Polydesmus Latreille, 1802/1803 from northern Spain with reinstatements of two species, and a key to the Iberian Polydesmus species (Diplopoda, Polydesmida, Polydesmidae)
Source: Zookeys. 2019 Nov 11;888:51–65. doi: 10.3897/zookeys.888.37816 (PMC6861336; doi:10.3897/zookeys.888.37816)
Supplement: XML Treatment for Polydesmus biscayensis [file zookeys.888.37816-treatment1.xml]

<!DOCTYPE tp:taxon-treatment
  PUBLIC "-//TaxonX//DTD Taxonomic Treatment Publishing DTD v0 20100105//EN" "tax-treatment-NSO.dtd">
<tp:taxon-treatment xmlns:tp="http://www.plazi.org/taxpub"><tp:treatment-meta><kwd-group><label>Taxon classification</label><kwd><named-content xmlns:xlink="http://www.w3.org/1999/xlink" content-type="kingdom">Animalia</named-content></kwd><kwd><named-content xmlns:xlink="http://www.w3.org/1999/xlink" content-type="order">Polydesmida</named-content></kwd><kwd><named-content xmlns:xlink="http://www.w3.org/1999/xlink" content-type="family">Polydesmidae</named-content></kwd></kwd-group><mixed-citation publication-type="journal"><person-group><name><surname>Djursvoll</surname><given-names>Per</given-names></name></person-group><article-title>Two new species of <italic><tp:taxon-name><tp:taxon-name-part taxon-name-part-type="genus" reg="Polydesmus">Polydesmus</tp:taxon-name-part></tp:taxon-name></italic> Latreille, 1802/1803 from northern Spain with reinstatements of two species, and a key to the Iberian <italic><tp:taxon-name><tp:taxon-name-part taxon-name-part-type="genus" reg="Polydesmus">Polydesmus</tp:taxon-name-part></tp:taxon-name></italic> species (<tp:taxon-name><tp:taxon-name-part taxon-name-part-type="class">Diplopoda</tp:taxon-name-part></tp:taxon-name>, <tp:taxon-name><tp:taxon-name-part taxon-name-part-type="order">Polydesmida</tp:taxon-name-part></tp:taxon-name>, <tp:taxon-name><tp:taxon-name-part taxon-name-part-type="family">Polydesmidae</tp:taxon-name-part></tp:taxon-name>)</article-title><source>Zookeys</source><day>11</day><month>11</month><year>2019</year><volume>888</volume><fpage>51</fpage><lpage>65</lpage><pub-id pub-id-type="doi">10.3897/zookeys.888.37816</pub-id></mixed-citation></tp:treatment-meta><tp:nomenclature><tp:taxon-name><object-id xmlns:xlink="http://www.w3.org/1999/xlink" content-type="arpha" xlink:type="simple">440A2BA6-A2F0-5570-A2D6-45290F1DB56B</object-id>
            <tp:taxon-name-part taxon-name-part-type="genus" reg="Polydesmus">Polydesmus</tp:taxon-name-part>
            <tp:taxon-name-part taxon-name-part-type="species" reg="biscayensis">biscayensis</tp:taxon-name-part>
            <object-id xmlns:xlink="http://www.w3.org/1999/xlink" content-type="zoobank" xlink:type="simple">http://zoobank.org/82FA05D9-FF77-4FC8-88E5-21FDF3F37A7D</object-id>
          </tp:taxon-name><tp:taxon-status xmlns:xlink="http://www.w3.org/1999/xlink" xlink:type="simple">sp. nov.</tp:taxon-status><xref ref-type="fig" rid="F2">Figs 2–3</xref><xref ref-type="fig" rid="F3">, 4–7</xref><xref ref-type="fig" rid="F4">, 8</xref></tp:nomenclature><tp:treatment-sec sec-type="Type specimens" id="SECID0EGVAE"><title>Type specimens.</title><p>Spain, <bold>Asturias province</bold>; holotype ♂; Llanes, Cueva de la Colluvina; 1 Nov. 1969; E. Ortiz leg.; <named-content xmlns:xlink="http://www.w3.org/1999/xlink" content-type="dwc:institutional_code" xlink:type="simple">MNCN</named-content> 20.07/1440 • paratype ♂; same data as holotype; <named-content xmlns:xlink="http://www.w3.org/1999/xlink" content-type="dwc:institutional_code" xlink:type="simple">MNCN</named-content> 20.07/2020 • paratypes 2 ♂♂, 2 ♀♀ (fragments); Llanes, Bricia, La Cueva de Tebellin; C. Cardin leg.; date unknown; <named-content xmlns:xlink="http://www.w3.org/1999/xlink" content-type="dwc:institutional_code" xlink:type="simple">MNCN</named-content> 20.07/1446 • paratype ♂ (fragments in three parts); Llanes, Piedra Llanes; 26 Jan. 1929; C. Cardin leg.; <named-content xmlns:xlink="http://www.w3.org/1999/xlink" content-type="dwc:institutional_code" xlink:type="simple">MNCN</named-content> 20.07/1297. <bold>Cantabria province</bold> • paratypes ♂, ♀, 2 juveniles (fragments); Cueva de la Busta; 7 Aug. 1968; E. Ortiz leg.; <named-content xmlns:xlink="http://www.w3.org/1999/xlink" content-type="dwc:institutional_code" xlink:type="simple">MNCN</named-content> 20.07/1320.</p></tp:treatment-sec><tp:treatment-sec sec-type="etymology" id="SECID0EMWAE"><title>Etymology.</title><p>Named after the Bay of Biscay.</p></tp:treatment-sec><tp:treatment-sec sec-type="description" id="SECID0ERWAE"><title>Diagnostic characters.</title><p>Differs from other <italic><tp:taxon-name><tp:taxon-name-part taxon-name-part-type="genus" reg="Polydesmus">Polydesmus</tp:taxon-name-part></tp:taxon-name></italic> species in having a well-developed twisted endomere together with the acropodites – a1 close to the solenophore and a hooked acropodite a2 at the distalmost end, a long, slender and curly exomere, together with the presence of a ventrolateral tooth t1 directed proximal just after main curvature point, and the placement of the distal t2 tooth distally.</p></tp:treatment-sec><tp:treatment-sec sec-type="description" id="SECID0E5WAE"><title>Description.</title><p>With 20 body rings, total length 10–12 mm. Coloration whitish to pale yellow (longtime ethanol-preserved specimens only). Collum ovoid, narrower than head and the subsequent rectangular metatergum 2 which is approximately as wide as head, head &gt; collum &gt; metatergum 2 (Fig. <xref ref-type="fig" rid="F2">2</xref>). Antennae comparatively long, not surpassing body ring 3, antennomere 6 almost clavate and slightly longer than 4 and 5, 4 = 5 &lt; 6 &gt;&gt; 7, with dorsoparabasal sensory knob on antennomere 7, sensillar area on antennomere 5–7 (Fig. <xref ref-type="fig" rid="F2">3</xref>). Metaterga rectangular, paraterga projected laterad, tergal sculpture (tuberculation) in three transverse rows, third row barely visible in metaterga 2–4. Setae clavi- to bacilliform, caudolateral part of paraterga with distinct keels especially from metarterga 4 and back. Ozopore located slightly inside caudolateral margin. Three distinct lateromarginal incisions in paratergum 2–4, four incisions on 5, incisions less distinct more posteriorly. Epiproct pointed apically. Male legs distinctly swollen, sphaerotrichomes present. Legs 1.5–2.0 times as long as midbody height, with single dorsal macrosetae on tibia.</p><fig id="F2" position="float" orientation="portrait"><object-id xmlns:xlink="http://www.w3.org/1999/xlink" content-type="doi" xlink:type="simple">10.3897/zookeys.888.37816.figures2-3</object-id><object-id xmlns:xlink="http://www.w3.org/1999/xlink" content-type="arpha" xlink:type="simple">0D4464A6-B1A6-5895-BAFD-5C0DE98329B4</object-id><label>Figures 2–3.</label><caption><p><italic><tp:taxon-name><tp:taxon-name-part taxon-name-part-type="genus" reg="Polydesmus">P.</tp:taxon-name-part> <tp:taxon-name-part taxon-name-part-type="species" reg="biscayensis">biscayensis</tp:taxon-name-part></tp:taxon-name></italic> sp. nov., male paratype <bold>2</bold> dorsal view of head and anterior body rings (<named-content xmlns:xlink="http://www.w3.org/1999/xlink" content-type="dwc:institutional_code" xlink:type="simple">MNCN</named-content> 20.07/2020) <bold>3</bold> antenna (<named-content xmlns:xlink="http://www.w3.org/1999/xlink" content-type="dwc:institutional_code" xlink:type="simple">MNCN</named-content> 20.07/1297).</p></caption><graphic xmlns:xlink="http://www.w3.org/1999/xlink" xlink:href="zookeys-888-051-g002.jpg" position="float" orientation="portrait" xlink:type="simple" id="oo_354716.jpg"><uri content-type="original_file" xlink:type="simple">https://binary.pensoft.net/fig/354716</uri></graphic></fig><p>Gonopod strongly bifurcate, including endomere and exomere, both parts twisted (curved). Endomere turns mesally crossing beneath oppositely directed exomere (Figs <xref ref-type="fig" rid="F3">4–7</xref>). Endomere stouter, bringing descending seminal groove to a mesad-directed solenophore-pulvillus surrounded with two small acropodites, a1 beside pulvillus, a2 hooked, and an excavation in between them (Fig. <xref ref-type="fig" rid="F3">4</xref>). Exomere originates from endomere with marked sulcus, very elongated and curly, descending to acute apex, with ventrolateral tooth t1 just after main curvature point directed backwards, t2 distally (Fig. <xref ref-type="fig" rid="F3">6</xref>). Prefemoral part densely setose. Lateral edge of coxite with two large macrosetae. Cannula tube-like and curved.</p><fig id="F3" position="float" orientation="portrait"><object-id xmlns:xlink="http://www.w3.org/1999/xlink" content-type="doi" xlink:type="simple">10.3897/zookeys.888.37816.figures4-7</object-id><object-id xmlns:xlink="http://www.w3.org/1999/xlink" content-type="arpha" xlink:type="simple">0B0428DB-45F1-5BBB-8B1F-9A6721ABAD6B</object-id><label>Figures 4–7.</label><caption><p><italic><tp:taxon-name><tp:taxon-name-part taxon-name-part-type="genus" reg="Polydesmus">P.</tp:taxon-name-part> <tp:taxon-name-part taxon-name-part-type="species" reg="biscayensis">biscayensis</tp:taxon-name-part></tp:taxon-name></italic> sp. nov. <bold>4</bold> male paratype, right gonopod, dorsolateral view (<named-content xmlns:xlink="http://www.w3.org/1999/xlink" content-type="dwc:institutional_code" xlink:type="simple">MNCN</named-content> 20.07/1297) <bold>5</bold> male holotype, right gonopod, dorsomesal view (<named-content xmlns:xlink="http://www.w3.org/1999/xlink" content-type="dwc:institutional_code" xlink:type="simple">MNCN</named-content> 20.07/1440) <bold>6</bold> male paratype, right gonopod with ventrolateral tooth t1 on exomere (<named-content xmlns:xlink="http://www.w3.org/1999/xlink" content-type="dwc:institutional_code" xlink:type="simple">MNCN</named-content> 20.07/1297) <bold>7</bold> male holotype, right gonopod, distal view (<named-content xmlns:xlink="http://www.w3.org/1999/xlink" content-type="dwc:institutional_code" xlink:type="simple">MNCN</named-content> 20.07/1440).</p></caption><graphic xmlns:xlink="http://www.w3.org/1999/xlink" xlink:href="zookeys-888-051-g003.jpg" position="float" orientation="portrait" xlink:type="simple" id="oo_354717.jpg"><uri content-type="original_file" xlink:type="simple">https://binary.pensoft.net/fig/354717</uri></graphic></fig><p>Female with marked apophysis (tubercle) supporting the orifice of the gonopore on second coxae. Epigynal ridge poorly modified but with pin-shaped median process, with crevice inside (Fig. <xref ref-type="fig" rid="F4">8</xref>). Vulva relatively short, e.g., in lateral view less than 2× as long as high.</p><fig id="F4" position="float" orientation="portrait"><object-id xmlns:xlink="http://www.w3.org/1999/xlink" content-type="doi" xlink:type="simple">10.3897/zookeys.888.37816.figures8-11</object-id><object-id xmlns:xlink="http://www.w3.org/1999/xlink" content-type="arpha" xlink:type="simple">B1CD7465-B3B1-5FE0-BB15-ED80BAE8894B</object-id><label>Figures 8–11.</label><caption><p><bold>8</bold><italic><tp:taxon-name><tp:taxon-name-part taxon-name-part-type="genus" reg="Polydesmus">P.</tp:taxon-name-part> <tp:taxon-name-part taxon-name-part-type="species" reg="biscayensis">biscayensis</tp:taxon-name-part></tp:taxon-name></italic> sp. nov., paratype, female epigyne (<named-content xmlns:xlink="http://www.w3.org/1999/xlink" content-type="dwc:institutional_code" xlink:type="simple">MNCN</named-content> 20.07/1320) <bold>9</bold><italic><tp:taxon-name><tp:taxon-name-part taxon-name-part-type="genus" reg="Polydesmus">P.</tp:taxon-name-part> <tp:taxon-name-part taxon-name-part-type="species" reg="asturiensis">asturiensis</tp:taxon-name-part></tp:taxon-name></italic> sp. nov., paratype, antenna (<named-content xmlns:xlink="http://www.w3.org/1999/xlink" content-type="dwc:institutional_code" xlink:type="simple">MNCN</named-content> 20.07/1450) <bold>10</bold><italic><tp:taxon-name><tp:taxon-name-part taxon-name-part-type="genus" reg="Polydesmus">P.</tp:taxon-name-part> <tp:taxon-name-part taxon-name-part-type="species" reg="asturiensis">asturiensis</tp:taxon-name-part></tp:taxon-name></italic> sp. nov., paratype, head and anterior body rings, dorsal view (<named-content xmlns:xlink="http://www.w3.org/1999/xlink" content-type="dwc:institutional_code" xlink:type="simple">MNCN</named-content> 20.07/1481) <bold>11</bold><italic><tp:taxon-name><tp:taxon-name-part taxon-name-part-type="genus" reg="Polydesmus">P.</tp:taxon-name-part> <tp:taxon-name-part taxon-name-part-type="species" reg="asturiensis">asturiensis</tp:taxon-name-part></tp:taxon-name></italic> sp. nov., male paratype right gonopod, mesal view (<named-content xmlns:xlink="http://www.w3.org/1999/xlink" content-type="dwc:institutional_code" xlink:type="simple">MNCN</named-content> 20.07/1450).</p></caption><graphic xmlns:xlink="http://www.w3.org/1999/xlink" xlink:href="zookeys-888-051-g004.jpg" position="float" orientation="portrait" xlink:type="simple" id="oo_354718.jpg"><uri content-type="original_file" xlink:type="simple">https://binary.pensoft.net/fig/354718</uri></graphic></fig></tp:treatment-sec></tp:taxon-treatment>
