# Supplementary material for: Two new species of Polydesmus Latreille, 1802/1803 from northern Spain with reinstatements of two species, and a key to the Iberian Polydesmus species (Diplopoda, Polydesmida, Polydesmidae)
Source: Zookeys. 2019 Nov 11;888:51–65. doi: 10.3897/zookeys.888.37816 (PMC6861336; doi:10.3897/zookeys.888.37816)
Supplement: XML Treatment for Polydesmus asturiensis [file zookeys.888.37816-treatment2.xml]

<!DOCTYPE tp:taxon-treatment
  PUBLIC "-//TaxonX//DTD Taxonomic Treatment Publishing DTD v0 20100105//EN" "tax-treatment-NSO.dtd">
<tp:taxon-treatment xmlns:tp="http://www.plazi.org/taxpub"><tp:treatment-meta><kwd-group><label>Taxon classification</label><kwd><named-content xmlns:xlink="http://www.w3.org/1999/xlink" content-type="kingdom">Animalia</named-content></kwd><kwd><named-content xmlns:xlink="http://www.w3.org/1999/xlink" content-type="order">Polydesmida</named-content></kwd><kwd><named-content xmlns:xlink="http://www.w3.org/1999/xlink" content-type="family">Polydesmidae</named-content></kwd></kwd-group><mixed-citation publication-type="journal"><person-group><name><surname>Djursvoll</surname><given-names>Per</given-names></name></person-group><article-title>Two new species of <italic><tp:taxon-name><tp:taxon-name-part taxon-name-part-type="genus" reg="Polydesmus">Polydesmus</tp:taxon-name-part></tp:taxon-name></italic> Latreille, 1802/1803 from northern Spain with reinstatements of two species, and a key to the Iberian <italic><tp:taxon-name><tp:taxon-name-part taxon-name-part-type="genus" reg="Polydesmus">Polydesmus</tp:taxon-name-part></tp:taxon-name></italic> species (<tp:taxon-name><tp:taxon-name-part taxon-name-part-type="class">Diplopoda</tp:taxon-name-part></tp:taxon-name>, <tp:taxon-name><tp:taxon-name-part taxon-name-part-type="order">Polydesmida</tp:taxon-name-part></tp:taxon-name>, <tp:taxon-name><tp:taxon-name-part taxon-name-part-type="family">Polydesmidae</tp:taxon-name-part></tp:taxon-name>)</article-title><source>Zookeys</source><day>11</day><month>11</month><year>2019</year><volume>888</volume><fpage>51</fpage><lpage>65</lpage><pub-id pub-id-type="doi">10.3897/zookeys.888.37816</pub-id></mixed-citation></tp:treatment-meta><tp:nomenclature><tp:taxon-name><object-id xmlns:xlink="http://www.w3.org/1999/xlink" content-type="arpha" xlink:type="simple">726E0F65-24CA-55F8-8A3C-DD479DB96FA7</object-id>
            <tp:taxon-name-part taxon-name-part-type="genus" reg="Polydesmus">Polydesmus</tp:taxon-name-part>
            <tp:taxon-name-part taxon-name-part-type="species" reg="asturiensis">asturiensis</tp:taxon-name-part>
            <object-id xmlns:xlink="http://www.w3.org/1999/xlink" content-type="zoobank" xlink:type="simple">http://zoobank.org/91CCD20A-D879-4A5E-85FC-76550041F258</object-id>
          </tp:taxon-name><tp:taxon-status xmlns:xlink="http://www.w3.org/1999/xlink" xlink:type="simple">sp. nov.</tp:taxon-status><xref ref-type="fig" rid="F4">Figs 9–11</xref><xref ref-type="fig" rid="F5">, 12–16</xref></tp:nomenclature><tp:treatment-sec sec-type="Type specimens" id="SECID0E65AE"><title>Type specimens.</title><p>Spain, <bold>Asturias province</bold>; holotype ♂ (fragments); Teverga, Cueva de Huerta, 750 m a.s.l.; UTM 29TQH37; July. 1934; Bolivar col.; <named-content xmlns:xlink="http://www.w3.org/1999/xlink" content-type="dwc:institutional_code" xlink:type="simple">MNCN</named-content> 20.07/1484 • paratype ♂; same data as holotype; <named-content xmlns:xlink="http://www.w3.org/1999/xlink" content-type="dwc:institutional_code" xlink:type="simple">MNCN</named-content> 20.07/2021 • paratypes ♂, 2 ♀♀ (fragments); same data as holotype; <named-content xmlns:xlink="http://www.w3.org/1999/xlink" content-type="dwc:institutional_code" xlink:type="simple">MNCN</named-content> 20.07/1481 • paratypes ♂, ♀ (fragments); Vega de Enol; ca. 1050 m a.s.l.; 2 Nov. 1969; E. Ortiz leg.; <named-content xmlns:xlink="http://www.w3.org/1999/xlink" content-type="dwc:institutional_code" xlink:type="simple">MNCN</named-content> 20.07/1450.</p></tp:treatment-sec><tp:treatment-sec sec-type="material" id="SECID0E26AE"><title>Additional material.</title><p>Two specimens in fragments, same locality data as holotype (<named-content xmlns:xlink="http://www.w3.org/1999/xlink" content-type="dwc:institutional_code" xlink:type="simple">MNCN</named-content> 20.07/1484).</p></tp:treatment-sec><tp:treatment-sec sec-type="etymology" id="SECID0EHAAG"><title>Etymology.</title><p>Named after the province of Asturias.</p></tp:treatment-sec><tp:treatment-sec sec-type="description" id="SECID0EMAAG"><title>Diagnostic characters.</title><p>Differs from other <italic><tp:taxon-name><tp:taxon-name-part taxon-name-part-type="genus" reg="Polydesmus">Polydesmus</tp:taxon-name-part></tp:taxon-name></italic> species in having a twisted endomere with a distinct cleavage basad to the solenophore-pulvillus, with acute a1 distally. Exomere subfalcate, long and slender, with a ventrolateral right-angled tooth t1 just after main curvature point and together with the placement of the distal second tooth t2 close to apex.</p></tp:treatment-sec><tp:treatment-sec sec-type="description" id="SECID0EZAAG"><title>Description.</title><p>With 20 body rings, total length 7–10 mm. Coloration whitish to pale yellow (long-term ethanol-preserved specimens only). Tegument shiny. Collum ovoid, much narrower than head and metaterga 2, head &gt;&gt; collum &lt;&lt; metatergum 2 (Fig. <xref ref-type="fig" rid="F4">10</xref>). Antennae comparatively long, not surpassing somite 3, antennomere 6 almost clavate, slightly longer than 4 and 5, 4 = 5 &lt; 6 &gt;&gt; 7. With dorsoparabasal sensory knob on antennomere 7, sensillar area on antennomere 5–7 (Fig. <xref ref-type="fig" rid="F4">9</xref>). Metaterga almost rectangular, tergal sculpture (tuberculation) in three transverse rows, third row barely visible in metaterga 2–4. Paraterga horizontal and rounded anterolaterally, paraterga 2–8 with barely visible lateromarginal incisions (not serrate), with gradually larger caudolateral projections from paraterga 5. Setae minute, barely visible. Ozopore located slightly inside caudolateral margin. Epiproct pointed apically. Male legs distinctly swollen, sphaerotrichomes present. Legs 1.5–2 times as long as midbody height, with single dorsal macrosetae on tibia.</p><p>Gonopod strongly bifurcate, including endomere and exomere (Figs <xref ref-type="fig" rid="F4">11</xref>–<xref ref-type="fig" rid="F5">15</xref>). Endomere stouter, somewhat twisted, with descending seminal groove crossing beneath exomere to a distad-projecting solenophore-pulvillus, cleavage almost cut it into pieces behind solenophore-pulvillus, a1 distally smooth and pointed (Fig. <xref ref-type="fig" rid="F5">15</xref>). Exomere curved, originating from endomere with sulcus, with t1 and t2 tooth. Prefemoral part densely setose. Lateral gonocoxal edge with two large macrosetae.</p><fig id="F5" position="float" orientation="portrait"><object-id xmlns:xlink="http://www.w3.org/1999/xlink" content-type="doi" xlink:type="simple">10.3897/zookeys.888.37816.figures12-16</object-id><object-id xmlns:xlink="http://www.w3.org/1999/xlink" content-type="arpha" xlink:type="simple">7AE207A4-A8F1-5481-A0C3-F8799B9C80B1</object-id><label>Figures 12–16.</label><caption><p><bold>12</bold><italic><tp:taxon-name><tp:taxon-name-part taxon-name-part-type="genus" reg="Polydesmus">P.</tp:taxon-name-part> <tp:taxon-name-part taxon-name-part-type="species" reg="asturiensis">asturiensis</tp:taxon-name-part></tp:taxon-name></italic> sp. nov., male paratype, left gonopod, lateral view (<named-content xmlns:xlink="http://www.w3.org/1999/xlink" content-type="dwc:institutional_code" xlink:type="simple">MNCN</named-content> 20.07/1481) <bold>13–14</bold><italic><tp:taxon-name><tp:taxon-name-part taxon-name-part-type="genus" reg="Polydesmus">P.</tp:taxon-name-part> <tp:taxon-name-part taxon-name-part-type="species" reg="asturiensis">asturiensis</tp:taxon-name-part></tp:taxon-name></italic> sp. nov., male paratype, right gonopod, mesal view (<named-content xmlns:xlink="http://www.w3.org/1999/xlink" content-type="dwc:institutional_code" xlink:type="simple">MNCN</named-content> 20.07/1450) <bold>15</bold><italic><tp:taxon-name><tp:taxon-name-part taxon-name-part-type="genus" reg="Polydesmus">P.</tp:taxon-name-part> <tp:taxon-name-part taxon-name-part-type="species" reg="asturiensis">asturiensis</tp:taxon-name-part></tp:taxon-name></italic> sp. nov., male paratype, left gonopod, anterior view (<named-content xmlns:xlink="http://www.w3.org/1999/xlink" content-type="dwc:institutional_code" xlink:type="simple">MNCN</named-content> 20.07/1481) <bold>16</bold><italic><tp:taxon-name><tp:taxon-name-part taxon-name-part-type="genus" reg="Polydesmus">P.</tp:taxon-name-part> <tp:taxon-name-part taxon-name-part-type="species" reg="asturiensis">asturiensis</tp:taxon-name-part></tp:taxon-name></italic> sp. nov., paratype, female epigyne and vulva (<named-content xmlns:xlink="http://www.w3.org/1999/xlink" content-type="dwc:institutional_code" xlink:type="simple">MNCN</named-content> 20.07/1481).</p></caption><graphic xmlns:xlink="http://www.w3.org/1999/xlink" xlink:href="zookeys-888-051-g005.jpg" position="float" orientation="portrait" xlink:type="simple" id="oo_354719.jpg"><uri content-type="original_file" xlink:type="simple">https://binary.pensoft.net/fig/354719</uri></graphic></fig><p>Female with marked apophysis (tubercle) supporting the orifice of the gonopore on second coxae (Fig. <xref ref-type="fig" rid="F5">16</xref>). Epigynal ridge poorly modified but with pin-shaped median process, with crevice inside. Vulva relatively short, e.g., from lateral view less than 2× as long as high.</p></tp:treatment-sec><tp:treatment-sec><!--Section generated to contain objects referenced in tp:taxon-treatment.--><fig id="F4" position="float" orientation="portrait"><object-id xmlns:xlink="http://www.w3.org/1999/xlink" content-type="doi" xlink:type="simple">10.3897/zookeys.888.37816.figures8-11</object-id><object-id xmlns:xlink="http://www.w3.org/1999/xlink" content-type="arpha" xlink:type="simple">B1CD7465-B3B1-5FE0-BB15-ED80BAE8894B</object-id><label>Figures 8–11.</label><caption><p><bold>8</bold><italic><tp:taxon-name><tp:taxon-name-part taxon-name-part-type="genus" reg="Polydesmus">P.</tp:taxon-name-part> <tp:taxon-name-part taxon-name-part-type="species" reg="biscayensis">biscayensis</tp:taxon-name-part></tp:taxon-name></italic> sp. nov., paratype, female epigyne (<named-content xmlns:xlink="http://www.w3.org/1999/xlink" content-type="dwc:institutional_code" xlink:type="simple">MNCN</named-content> 20.07/1320) <bold>9</bold><italic><tp:taxon-name><tp:taxon-name-part taxon-name-part-type="genus" reg="Polydesmus">P.</tp:taxon-name-part> <tp:taxon-name-part taxon-name-part-type="species" reg="asturiensis">asturiensis</tp:taxon-name-part></tp:taxon-name></italic> sp. nov., paratype, antenna (<named-content xmlns:xlink="http://www.w3.org/1999/xlink" content-type="dwc:institutional_code" xlink:type="simple">MNCN</named-content> 20.07/1450) <bold>10</bold><italic><tp:taxon-name><tp:taxon-name-part taxon-name-part-type="genus" reg="Polydesmus">P.</tp:taxon-name-part> <tp:taxon-name-part taxon-name-part-type="species" reg="asturiensis">asturiensis</tp:taxon-name-part></tp:taxon-name></italic> sp. nov., paratype, head and anterior body rings, dorsal view (<named-content xmlns:xlink="http://www.w3.org/1999/xlink" content-type="dwc:institutional_code" xlink:type="simple">MNCN</named-content> 20.07/1481) <bold>11</bold><italic><tp:taxon-name><tp:taxon-name-part taxon-name-part-type="genus" reg="Polydesmus">P.</tp:taxon-name-part> <tp:taxon-name-part taxon-name-part-type="species" reg="asturiensis">asturiensis</tp:taxon-name-part></tp:taxon-name></italic> sp. nov., male paratype right gonopod, mesal view (<named-content xmlns:xlink="http://www.w3.org/1999/xlink" content-type="dwc:institutional_code" xlink:type="simple">MNCN</named-content> 20.07/1450).</p></caption><graphic xmlns:xlink="http://www.w3.org/1999/xlink" xlink:href="zookeys-888-051-g004.jpg" position="float" orientation="portrait" xlink:type="simple" id="oo_354718.jpg"><uri content-type="original_file" xlink:type="simple">https://binary.pensoft.net/fig/354718</uri></graphic></fig></tp:treatment-sec></tp:taxon-treatment>
