# Supplementary material for: Two new species of Polydesmus Latreille, 1802/1803 from northern Spain with reinstatements of two species, and a key to the Iberian Polydesmus species (Diplopoda, Polydesmida, Polydesmidae)
Source: Zookeys. 2019 Nov 11;888:51–65. doi: 10.3897/zookeys.888.37816 (PMC6861336; doi:10.3897/zookeys.888.37816)
Supplement: XML Treatment for Polydesmus haroi [file zookeys.888.37816-treatment3.xml]

<!DOCTYPE tp:taxon-treatment
  PUBLIC "-//TaxonX//DTD Taxonomic Treatment Publishing DTD v0 20100105//EN" "tax-treatment-NSO.dtd">
<tp:taxon-treatment xmlns:tp="http://www.plazi.org/taxpub"><tp:treatment-meta><kwd-group><label>Taxon classification</label><kwd><named-content xmlns:xlink="http://www.w3.org/1999/xlink" content-type="kingdom">Animalia</named-content></kwd><kwd><named-content xmlns:xlink="http://www.w3.org/1999/xlink" content-type="order">Polydesmida</named-content></kwd><kwd><named-content xmlns:xlink="http://www.w3.org/1999/xlink" content-type="family">Polydesmidae</named-content></kwd></kwd-group><mixed-citation publication-type="journal"><person-group><name><surname>Djursvoll</surname><given-names>Per</given-names></name></person-group><article-title>Two new species of <italic><tp:taxon-name><tp:taxon-name-part taxon-name-part-type="genus" reg="Polydesmus">Polydesmus</tp:taxon-name-part></tp:taxon-name></italic> Latreille, 1802/1803 from northern Spain with reinstatements of two species, and a key to the Iberian <italic><tp:taxon-name><tp:taxon-name-part taxon-name-part-type="genus" reg="Polydesmus">Polydesmus</tp:taxon-name-part></tp:taxon-name></italic> species (<tp:taxon-name><tp:taxon-name-part taxon-name-part-type="class">Diplopoda</tp:taxon-name-part></tp:taxon-name>, <tp:taxon-name><tp:taxon-name-part taxon-name-part-type="order">Polydesmida</tp:taxon-name-part></tp:taxon-name>, <tp:taxon-name><tp:taxon-name-part taxon-name-part-type="family">Polydesmidae</tp:taxon-name-part></tp:taxon-name>)</article-title><source>Zookeys</source><day>11</day><month>11</month><year>2019</year><volume>888</volume><fpage>51</fpage><lpage>65</lpage><pub-id pub-id-type="doi">10.3897/zookeys.888.37816</pub-id></mixed-citation></tp:treatment-meta><tp:nomenclature><tp:taxon-name><object-id xmlns:xlink="http://www.w3.org/1999/xlink" content-type="arpha" xlink:type="simple">B4D6AE54-DE63-5CFB-8227-5E7419BD9CDB</object-id>
            <tp:taxon-name-part taxon-name-part-type="genus" reg="Polydesmus">Polydesmus</tp:taxon-name-part>
            <tp:taxon-name-part taxon-name-part-type="species" reg="haroi">haroi</tp:taxon-name-part>
          </tp:taxon-name><tp:taxon-authority>Mauriès &amp; Vicente, 1977</tp:taxon-authority><xref ref-type="fig" rid="F6">Fig. 20</xref><tp:nomenclature-citation-list><tp:nomenclature-citation><tp:taxon-name>
                <tp:taxon-name-part taxon-name-part-type="genus" reg="Polydesmus">Polydesmus</tp:taxon-name-part> <tp:taxon-name-part taxon-name-part-type="species" reg="haroi">haroi</tp:taxon-name-part></tp:taxon-name><comment>Mauriès &amp; Vicente, 1977: 530.</comment></tp:nomenclature-citation><tp:nomenclature-citation><tp:taxon-name>
                <tp:taxon-name-part taxon-name-part-type="genus" reg="Polydesmus">Polydesmus</tp:taxon-name-part> (<tp:taxon-name-part taxon-name-part-type="subgenus" reg="Hormobrachium">Hormobrachium</tp:taxon-name-part>) <tp:taxon-name-part taxon-name-part-type="species" reg="haroi">haroi</tp:taxon-name-part></tp:taxon-name><comment>Vicente, 1979: 23.</comment></tp:nomenclature-citation><tp:nomenclature-citation><tp:taxon-name>
                <tp:taxon-name-part taxon-name-part-type="genus" reg="Propolydesmus">Propolydesmus</tp:taxon-name-part> <tp:taxon-name-part taxon-name-part-type="species" reg="haroi">haroi</tp:taxon-name-part></tp:taxon-name><comment>(Mauriès &amp; Vicente, 1977): <xref ref-type="bibr" rid="B9">Enghoff and Golovatch (2003</xref>: 82), <xref ref-type="bibr" rid="B12">Kime and Enghoff (2011</xref>: 69), <xref ref-type="bibr" rid="B7">Djursvoll and Melic (2015</xref>: 8).</comment></tp:nomenclature-citation></tp:nomenclature-citation-list></tp:nomenclature><tp:treatment-sec sec-type="notes" id="SECID0EOHAG"><title>Notes.</title><p>The species was figured and described in detail by <xref ref-type="bibr" rid="B15">Mauriès and Vicente (1977)</xref> based on material collected at Lago de Sanabria in Zamora province, with the main characters being the gonopod with two main gonopodal branches, exomere and endomere, and the seminal groove and solenophore-pulvillus extended onto endomere. These two characters differ from <italic><tp:taxon-name><tp:taxon-name-part taxon-name-part-type="genus" reg="Propolydesmus">Propolydesmus</tp:taxon-name-part></tp:taxon-name></italic> but are in accordance with and support a phylogenetic relationship with the genus <italic><tp:taxon-name><tp:taxon-name-part taxon-name-part-type="genus" reg="Polydesmus">Polydesmus</tp:taxon-name-part></tp:taxon-name></italic> Latreille, 1802/03, and its type species <italic><tp:taxon-name><tp:taxon-name-part taxon-name-part-type="genus" reg="Polydesmus">Polydesmus</tp:taxon-name-part> <tp:taxon-name-part taxon-name-part-type="species" reg="complanatus">complanatus</tp:taxon-name-part></tp:taxon-name></italic> Linnaeus, 1761.</p><p>It has similarities with <italic><tp:taxon-name><tp:taxon-name-part taxon-name-part-type="genus" reg="Polydesmus">P.</tp:taxon-name-part> <tp:taxon-name-part taxon-name-part-type="species" reg="asturiensis">asturiensis</tp:taxon-name-part></tp:taxon-name></italic> sp. nov. and P. <italic><tp:taxon-name><tp:taxon-name-part taxon-name-part-type="genus" reg="Polydesmus"/><tp:taxon-name-part taxon-name-part-type="species" reg="biscayensis">biscayensis</tp:taxon-name-part></tp:taxon-name></italic> sp. nov. but differ in having a shorter exomere, the solenophore-pulvillus placed dorsally on the endomere and directed towards the exomere (Fig. <xref ref-type="fig" rid="F6">20</xref>), a wider space between the endomere and exomere, and in having a larger body size (length 17 mm). <italic><tp:taxon-name><tp:taxon-name-part taxon-name-part-type="genus" reg="Propolydesmus">Propolydesmus</tp:taxon-name-part> <tp:taxon-name-part taxon-name-part-type="species" reg="haroi">haroi</tp:taxon-name-part></tp:taxon-name></italic> is here transferred back to <italic><tp:taxon-name><tp:taxon-name-part taxon-name-part-type="genus" reg="Polydesmus">Polydesmus</tp:taxon-name-part></tp:taxon-name></italic>.</p></tp:treatment-sec><tp:treatment-sec><!--Section generated to contain objects referenced in tp:taxon-treatment.--><fig id="F6" position="float" orientation="portrait"><object-id xmlns:xlink="http://www.w3.org/1999/xlink" content-type="doi" xlink:type="simple">10.3897/zookeys.888.37816.figures17-20</object-id><object-id xmlns:xlink="http://www.w3.org/1999/xlink" content-type="arpha" xlink:type="simple">AD3B7653-5E1D-5547-9794-E60C762A2264</object-id><label>Figures 17–20.</label><caption><p><bold>17</bold><italic><tp:taxon-name><tp:taxon-name-part taxon-name-part-type="genus" reg="Propolydesmus">Propolydesmus</tp:taxon-name-part> <tp:taxon-name-part taxon-name-part-type="species" reg="laevidentatus">laevidentatus</tp:taxon-name-part></tp:taxon-name></italic> (Loksa, 1967), from Madeira, right gonopod, medial view (<named-content xmlns:xlink="http://www.w3.org/1999/xlink" content-type="dwc:institutional_code" xlink:type="simple">ZMBN</named-content>-ENT-PDESMID-342) <bold>18</bold><italic><tp:taxon-name><tp:taxon-name-part taxon-name-part-type="genus" reg="Propolydesmus">Propolydesmus</tp:taxon-name-part> <tp:taxon-name-part taxon-name-part-type="species" reg="laevidentatus">laevidentatus</tp:taxon-name-part></tp:taxon-name></italic> (Loksa, 1967), from Madeira, right gonopod, lateral view (<named-content xmlns:xlink="http://www.w3.org/1999/xlink" content-type="dwc:institutional_code" xlink:type="simple">ZMBN</named-content>-ENT-PDESMID-342) <bold>19</bold><italic><tp:taxon-name><tp:taxon-name-part taxon-name-part-type="genus" reg="Polydesmus">P.</tp:taxon-name-part> <tp:taxon-name-part taxon-name-part-type="species" reg="racovitzai">racovitzai</tp:taxon-name-part></tp:taxon-name></italic> (Brolemann, 1910) right gonopod, lateral view (<named-content xmlns:xlink="http://www.w3.org/1999/xlink" content-type="dwc:institutional_code" xlink:type="simple">MNCN</named-content> 20.07/1435) <bold>20</bold><italic><tp:taxon-name><tp:taxon-name-part taxon-name-part-type="genus" reg="Polydesmus">P.</tp:taxon-name-part> <tp:taxon-name-part taxon-name-part-type="species" reg="haroi">haroi</tp:taxon-name-part></tp:taxon-name></italic> (Mauriès &amp; Vicente, 1977) gonopod, redrawn after <xref ref-type="bibr" rid="B15">Mauriès and Vicente (1977)</xref>.</p></caption><graphic xmlns:xlink="http://www.w3.org/1999/xlink" xlink:href="zookeys-888-051-g006.jpg" position="float" orientation="portrait" xlink:type="simple" id="oo_354720.jpg"><uri content-type="original_file" xlink:type="simple">https://binary.pensoft.net/fig/354720</uri></graphic></fig></tp:treatment-sec><ref-list><ref id="B15"><mixed-citation xmlns:xlink="http://www.w3.org/1999/xlink" xlink:type="simple"><person-group><name name-style="western"><surname>Mauriès</surname><given-names>JP</given-names></name><name name-style="western"><surname>Vicente</surname><given-names>MC</given-names></name></person-group> (<year>1977</year>) Myriapodes Diplopodes nouveaux ou peu connus des Pyrénées espagnoles, des monts Cantabriques et de Galice. Bulletin du Muséum national d’Histoire naturelle, 3<sup>e</sup> série, Zoologie 315(452): 529–546.</mixed-citation></ref><ref id="B9"><mixed-citation xmlns:xlink="http://www.w3.org/1999/xlink" xlink:type="simple"><person-group><name name-style="western"><surname>Enghoff</surname><given-names>H</given-names></name><name name-style="western"><surname>Golovatch</surname><given-names>SI</given-names></name></person-group> (<year>2003</year>) <article-title>The millipede genus <italic><tp:taxon-name><tp:taxon-name-part taxon-name-part-type="genus">Propolydesmus</tp:taxon-name-part></tp:taxon-name></italic> Verhoeff, 1895 redefined, with a revision of the genus in the Canary Islands (<tp:taxon-name><tp:taxon-name-part taxon-name-part-type="class">Diplopoda</tp:taxon-name-part></tp:taxon-name>, <tp:taxon-name><tp:taxon-name-part taxon-name-part-type="order">Polydesmida</tp:taxon-name-part></tp:taxon-name>, <tp:taxon-name><tp:taxon-name-part taxon-name-part-type="family">Polydesmidae</tp:taxon-name-part></tp:taxon-name>).</article-title><source>Graellsia</source><volume>59</volume>(<issue>1</issue>): <fpage>79</fpage>–<lpage>86</lpage>. <ext-link xlink:type="simple" ext-link-type="doi" xlink:href="10.3989/graellsia">https://doi.org/10.3989/graellsia</ext-link></mixed-citation></ref><ref id="B12"><mixed-citation xmlns:xlink="http://www.w3.org/1999/xlink" xlink:type="simple"><person-group><name name-style="western"><surname>Kime</surname><given-names>RD</given-names></name><name name-style="western"><surname>Enghoff</surname><given-names>H</given-names></name></person-group> (<year>2011</year>) <source>Atlas of European Millipedes (Class <tp:taxon-name><tp:taxon-name-part taxon-name-part-type="class">Diplopoda</tp:taxon-name-part></tp:taxon-name>). Volume 1, Orders <tp:taxon-name><tp:taxon-name-part taxon-name-part-type="order">Polyxenida</tp:taxon-name-part></tp:taxon-name>, <tp:taxon-name><tp:taxon-name-part taxon-name-part-type="order">Glomerida</tp:taxon-name-part></tp:taxon-name>, <tp:taxon-name><tp:taxon-name-part taxon-name-part-type="order">Platydesmida</tp:taxon-name-part></tp:taxon-name>, <tp:taxon-name><tp:taxon-name-part taxon-name-part-type="order">Siphonocryptida</tp:taxon-name-part></tp:taxon-name>, <tp:taxon-name><tp:taxon-name-part taxon-name-part-type="order">Polyzoniida</tp:taxon-name-part></tp:taxon-name>, <tp:taxon-name><tp:taxon-name-part taxon-name-part-type="order">Callipodida</tp:taxon-name-part></tp:taxon-name>, <tp:taxon-name><tp:taxon-name-part taxon-name-part-type="order">Polydesmida</tp:taxon-name-part></tp:taxon-name>.</source><publisher-name>Co-published by Pensoft Publishers Sofia-Moscow and European Invertebrate Survey</publisher-name>, <publisher-loc>Leiden</publisher-loc>, <size units="page">282 pp</size>.</mixed-citation></ref><ref id="B7"><mixed-citation xmlns:xlink="http://www.w3.org/1999/xlink" xlink:type="simple"><person-group><name name-style="western"><surname>Djursvoll</surname><given-names>P</given-names></name><name name-style="western"><surname>Melic</surname><given-names>A</given-names></name></person-group> (<year>2015</year>) <article-title>Orden <tp:taxon-name><tp:taxon-name-part taxon-name-part-type="order">Polydesmida</tp:taxon-name-part></tp:taxon-name>.</article-title><source>Revista IDE@, SEA</source><volume>28</volume>: <fpage>1</fpage>–<lpage>11</lpage>.</mixed-citation></ref></ref-list></tp:taxon-treatment>
