# Supplementary material for: Two new species of Polydesmus Latreille, 1802/1803 from northern Spain with reinstatements of two species, and a key to the Iberian Polydesmus species (Diplopoda, Polydesmida, Polydesmidae)
Source: Zookeys. 2019 Nov 11;888:51–65. doi: 10.3897/zookeys.888.37816 (PMC6861336; doi:10.3897/zookeys.888.37816)
Supplement: XML Treatment for Polydesmus racovitzai [file zookeys.888.37816-treatment4.xml]

<!DOCTYPE tp:taxon-treatment
  PUBLIC "-//TaxonX//DTD Taxonomic Treatment Publishing DTD v0 20100105//EN" "tax-treatment-NSO.dtd">
<tp:taxon-treatment xmlns:tp="http://www.plazi.org/taxpub"><tp:treatment-meta><kwd-group><label>Taxon classification</label><kwd><named-content xmlns:xlink="http://www.w3.org/1999/xlink" content-type="kingdom">Animalia</named-content></kwd><kwd><named-content xmlns:xlink="http://www.w3.org/1999/xlink" content-type="order">Polydesmida</named-content></kwd><kwd><named-content xmlns:xlink="http://www.w3.org/1999/xlink" content-type="family">Polydesmidae</named-content></kwd></kwd-group><mixed-citation publication-type="journal"><person-group><name><surname>Djursvoll</surname><given-names>Per</given-names></name></person-group><article-title>Two new species of <italic><tp:taxon-name><tp:taxon-name-part taxon-name-part-type="genus" reg="Polydesmus">Polydesmus</tp:taxon-name-part></tp:taxon-name></italic> Latreille, 1802/1803 from northern Spain with reinstatements of two species, and a key to the Iberian <italic><tp:taxon-name><tp:taxon-name-part taxon-name-part-type="genus" reg="Polydesmus">Polydesmus</tp:taxon-name-part></tp:taxon-name></italic> species (<tp:taxon-name><tp:taxon-name-part taxon-name-part-type="class">Diplopoda</tp:taxon-name-part></tp:taxon-name>, <tp:taxon-name><tp:taxon-name-part taxon-name-part-type="order">Polydesmida</tp:taxon-name-part></tp:taxon-name>, <tp:taxon-name><tp:taxon-name-part taxon-name-part-type="family">Polydesmidae</tp:taxon-name-part></tp:taxon-name>)</article-title><source>Zookeys</source><day>11</day><month>11</month><year>2019</year><volume>888</volume><fpage>51</fpage><lpage>65</lpage><pub-id pub-id-type="doi">10.3897/zookeys.888.37816</pub-id></mixed-citation></tp:treatment-meta><tp:nomenclature><tp:taxon-name><object-id xmlns:xlink="http://www.w3.org/1999/xlink" content-type="arpha" xlink:type="simple">D0A455B1-5FEB-5B5A-9BBF-210447524106</object-id>
            <tp:taxon-name-part taxon-name-part-type="genus" reg="Polydesmus">Polydesmus</tp:taxon-name-part>
            <tp:taxon-name-part taxon-name-part-type="species" reg="racovitzai">racovitzai</tp:taxon-name-part>
          </tp:taxon-name><tp:taxon-authority>Brolemann, 1910</tp:taxon-authority><xref ref-type="fig" rid="F6">Fig. 19</xref><tp:nomenclature-citation-list><tp:nomenclature-citation><tp:taxon-name>
                <tp:taxon-name-part taxon-name-part-type="genus" reg="Polydesmus">Polydesmus</tp:taxon-name-part> <tp:taxon-name-part taxon-name-part-type="species" reg="racovitzai">racovitzai</tp:taxon-name-part></tp:taxon-name><comment>Brolemann, 1910: 352: <xref ref-type="bibr" rid="B3">Attems 1927</xref>: 55, <xref ref-type="bibr" rid="B5">Demange 1981</xref>: 125, figs 170, 171.</comment></tp:nomenclature-citation><tp:nomenclature-citation><tp:taxon-name>
                <tp:taxon-name-part taxon-name-part-type="genus" reg="Polydesmus">Polydesmus</tp:taxon-name-part> (<tp:taxon-name-part taxon-name-part-type="subgenus" reg="Hormobrachium">Hormobrachium</tp:taxon-name-part>) <tp:taxon-name-part taxon-name-part-type="species" reg="racovitzai">racovitzai</tp:taxon-name-part></tp:taxon-name><comment>Brolemann, 1910: <xref ref-type="bibr" rid="B4">Attems 1940</xref>: 48.</comment></tp:nomenclature-citation><tp:nomenclature-citation><tp:taxon-name>
                <tp:taxon-name-part taxon-name-part-type="genus" reg="Propolydesmus">Propolydesmus</tp:taxon-name-part> <tp:taxon-name-part taxon-name-part-type="species" reg="racovitzai">racovitzai</tp:taxon-name-part></tp:taxon-name><comment>(Brolemann, 1910): <xref ref-type="bibr" rid="B9">Enghoff and Golovatch 2003</xref>: 82, <xref ref-type="bibr" rid="B12">Kime and Enghoff 2011</xref>: 69, <xref ref-type="bibr" rid="B7">Djursvoll and Melic 2015</xref>: 8.</comment></tp:nomenclature-citation></tp:nomenclature-citation-list></tp:nomenclature><tp:treatment-sec sec-type="material" id="SECID0EKNAG"><title>Material examined.</title><p>SPAIN – <bold>Viscaya province</bold> • 1 ♂; 4 km s of Arrazua; pinewood; Desmond Kime leg.; 4.4.1978; <named-content xmlns:xlink="http://www.w3.org/1999/xlink" content-type="dwc:institutional_code" xlink:type="simple">ZMBN</named-content>-ENT-PDESMID-49. – <bold>Gipuzkoa province</bold> • 1 ♂; Sierra de Aralar, Tolosa, 500 m south of Bedaio/Goikoa; <named-content xmlns:xlink="http://www.w3.org/1999/xlink" content-type="dwc:verbatimCoordinates" xlink:type="simple"><named-content content-type="geo-json" specific-use="{&#34;type&#34;:&#34;Point&#34;,&#34;coordinates&#34;:[-2.040000,43.049400]}" id="NCID0E3NAG" xlink:type="simple">43.0494N, 2.04W</named-content></named-content>; ca. 420 m a.s.l.; 21.4.2009; Helen Read leg.; farm buildings, under stones and logs; <named-content xmlns:xlink="http://www.w3.org/1999/xlink" content-type="dwc:institutional_code" xlink:type="simple">ZMBN</named-content>-ENT-PDESMID-66 • 2 ♂♂; same collecting data as for preceding; 22.4.2009; Desmond Kime leg.; <named-content xmlns:xlink="http://www.w3.org/1999/xlink" content-type="dwc:institutional_code" xlink:type="simple">ZMBN</named-content>-ENT-PDESMID-146, <named-content xmlns:xlink="http://www.w3.org/1999/xlink" content-type="dwc:institutional_code" xlink:type="simple">ZMBN</named-content>-ENT-PDESMID-194)• 1 ♂; Sierra de Aralar, Beasain, road from Lazkao to Etxarri-Aranaz, west of the Pass Puerto de Lizzarusti; <named-content xmlns:xlink="http://www.w3.org/1999/xlink" content-type="dwc:verbatimCoordinates" xlink:type="simple"><named-content content-type="geo-json" specific-use="{&#34;type&#34;:&#34;Point&#34;,&#34;coordinates&#34;:[-2.112200,42.957200]}" id="NCID0ETOAG" xlink:type="simple">42.9572N, 2.1122W</named-content></named-content>; ca. 550 m a.s.l.; 21.4.2009; Voigtlander, Reip &amp; Lindtner leg.; forest of <italic><tp:taxon-name><tp:taxon-name-part taxon-name-part-type="genus" reg="Fagus">Fagus</tp:taxon-name-part></tp:taxon-name></italic>, in leaf litter; <named-content xmlns:xlink="http://www.w3.org/1999/xlink" content-type="dwc:institutional_code" xlink:type="simple">SMNG</named-content>-14763. – <bold>Navarra province</bold> • 2 ♂♂, 2 juveniles; Leitza, Ariz Mendiak, between area “Ustarleku” and “Karobieta” above side stream to Gorriztaran; <named-content xmlns:xlink="http://www.w3.org/1999/xlink" content-type="dwc:verbatimCoordinates" xlink:type="simple"><named-content content-type="geo-json" specific-use="{&#34;type&#34;:&#34;Point&#34;,&#34;coordinates&#34;:[-1.877500,43.077800]}" id="NCID0EJPAG" xlink:type="simple">43.0778N, 1.8775W</named-content></named-content>; ca. 615 m a.s.l.; 20.04.2009; Per Djursvoll leg.; grove of <italic><tp:taxon-name><tp:taxon-name-part taxon-name-part-type="genus" reg="Castanea">Castanea</tp:taxon-name-part></tp:taxon-name></italic>, pollard trees on the slope with <italic><tp:taxon-name><tp:taxon-name-part taxon-name-part-type="genus" reg="Ranunculus">Ranunculus</tp:taxon-name-part> <tp:taxon-name-part taxon-name-part-type="species" reg="ficaria">ficaria</tp:taxon-name-part></tp:taxon-name></italic>, <italic><tp:taxon-name><tp:taxon-name-part taxon-name-part-type="genus" reg="Daphne">Daphne</tp:taxon-name-part></tp:taxon-name></italic>, <italic><tp:taxon-name><tp:taxon-name-part taxon-name-part-type="genus" reg="Helleborus">Helleborus</tp:taxon-name-part></tp:taxon-name></italic>, <italic><tp:taxon-name><tp:taxon-name-part taxon-name-part-type="genus" reg="Salvia">Salvia</tp:taxon-name-part></tp:taxon-name></italic>, <italic><tp:taxon-name><tp:taxon-name-part taxon-name-part-type="genus" reg="Rubus">Rubus</tp:taxon-name-part></tp:taxon-name></italic>, <italic><tp:taxon-name><tp:taxon-name-part taxon-name-part-type="genus" reg="Lathrea">Lathrea</tp:taxon-name-part></tp:taxon-name></italic>, loamy and calcareous soil, under leaves and dead wood; <named-content xmlns:xlink="http://www.w3.org/1999/xlink" content-type="dwc:institutional_code" xlink:type="simple">ZMBN</named-content>-ENT-PDESMID-133, <named-content xmlns:xlink="http://www.w3.org/1999/xlink" content-type="dwc:institutional_code" xlink:type="simple">ZMBN</named-content>-ENT-PDESMID-135 • 1 ♂; Leitza, town area; <named-content xmlns:xlink="http://www.w3.org/1999/xlink" content-type="dwc:verbatimCoordinates" xlink:type="simple"><named-content content-type="geo-json" specific-use="{&#34;type&#34;:&#34;Point&#34;,&#34;coordinates&#34;:[-1.916100,43.078800]}" id="NCID0EQRAG" xlink:type="simple">43.0788N, 1.9161W</named-content></named-content>; ca. 470 m a.s.l.; 20.4.2009; Steve J. Gregory leg.; garden around casa rurale Aztieta; <named-content xmlns:xlink="http://www.w3.org/1999/xlink" content-type="dwc:institutional_code" xlink:type="simple">ZMBN</named-content>-ENT-PDESMID-185 • 1 ♂, ♀; Lekunberri, local exit N-130 direction to Betelu, <named-content xmlns:xlink="http://www.w3.org/1999/xlink" content-type="dwc:verbatimCoordinates" xlink:type="simple"><named-content content-type="geo-json" specific-use="{&#34;type&#34;:&#34;Point&#34;,&#34;coordinates&#34;:[-1.902000,43.011000]}" id="NCID0E4RAG" xlink:type="simple">43.011N, 1.902W</named-content></named-content>; ca. 580 m a.s.l.; 20.4.2009; Per Djursvoll leg.; industrial area, synantropic, meadow with stones and brick waste, under stones; <named-content xmlns:xlink="http://www.w3.org/1999/xlink" content-type="dwc:institutional_code" xlink:type="simple">ZMBN</named-content>-ENT-PDESMID-145 • 4 ♂♂, 1 juvenile; Sierra de Aralar, south Baraibar, on road NA-7510 to Santuario de San Miguel; <named-content xmlns:xlink="http://www.w3.org/1999/xlink" content-type="dwc:verbatimCoordinates" xlink:type="simple"><named-content content-type="geo-json" specific-use="{&#34;type&#34;:&#34;Point&#34;,&#34;coordinates&#34;:[-1.931800,42.976200]}" id="NCID0EKSAG" xlink:type="simple">42.9762N, 1.9318W</named-content></named-content>; ca. 670 m a.s.l.; 22.4.2009; Per Djursvoll leg; under stones, in Corylus litter; <named-content xmlns:xlink="http://www.w3.org/1999/xlink" content-type="dwc:institutional_code" xlink:type="simple">ZMBN</named-content>-ENT-PDESMID-142 • 1 ♀, Sierra de Urbasa, Alava, under northern border, on road A-2128 south of Opakua, <named-content xmlns:xlink="http://www.w3.org/1999/xlink" content-type="dwc:verbatimCoordinates" xlink:type="simple"><named-content content-type="geo-json" specific-use="{&#34;type&#34;:&#34;Point&#34;,&#34;coordinates&#34;:[-2.354900,42.821000]}" id="NCID0EXSAG" xlink:type="simple">42.821N, 2.3549W</named-content></named-content>; ca. 740 m a.s.l.; 23.4.2009; Steve J. Gregory leg.; woodland of Corylus, Quercus and Crategus; <named-content xmlns:xlink="http://www.w3.org/1999/xlink" content-type="dwc:institutional_code" xlink:type="simple">ZMBN</named-content>-ENT-PDESMID-181 • 1 ♀; Sierra de Urbasa, on top at southern cliff border, east of road NA-7182, <named-content xmlns:xlink="http://www.w3.org/1999/xlink" content-type="dwc:verbatimCoordinates" xlink:type="simple"><named-content content-type="geo-json" specific-use="{&#34;type&#34;:&#34;Point&#34;,&#34;coordinates&#34;:[-2.141700,42.798900]}" id="NCID0EETAG" xlink:type="simple">42.7989N, 2.1417W</named-content></named-content>; ca. 930 m a.s.l.; 23.4.2009; Steve J. Gregory leg.; pasture on stony ground, some thorny bushes, occasional trees or groups of <italic><tp:taxon-name><tp:taxon-name-part taxon-name-part-type="genus" reg="Fagus">Fagus</tp:taxon-name-part></tp:taxon-name></italic>; <named-content xmlns:xlink="http://www.w3.org/1999/xlink" content-type="dwc:institutional_code" xlink:type="simple">ZMBN</named-content>-ENT-PDESMID-176. FRANCE – <bold>Pyrénées-Atlantiques</bold> • 2 ♂♂, 1 ♀, 2 juveniles; Tarnos; <named-content xmlns:xlink="http://www.w3.org/1999/xlink" content-type="dwc:verbatimCoordinates" xlink:type="simple"><named-content content-type="geo-json" specific-use="{&#34;type&#34;:&#34;Point&#34;,&#34;coordinates&#34;:[1.463900,43.520300]}" id="NCID0E1TAG" xlink:type="simple">43.5203N, 1.4639E</named-content></named-content>, ca. 30 m a.s.l.; 26.4.2009; Desmond Kime &amp; Per Djursvoll leg. mixed deciduous forest; <named-content xmlns:xlink="http://www.w3.org/1999/xlink" content-type="dwc:institutional_code" xlink:type="simple">ZMBN</named-content>-ENT-PDESMID-143.</p><p>Notes. The species was described by Brolemann (1910) and is distributed in the French Pyrenees, and in northern Spain. Body length is 13–16 mm, the gonopods may resemble those of <italic><tp:taxon-name><tp:taxon-name-part taxon-name-part-type="genus" reg="Polydesmus">Polydesmus</tp:taxon-name-part> <tp:taxon-name-part taxon-name-part-type="species" reg="inconstans">inconstans</tp:taxon-name-part></tp:taxon-name></italic> Latzel, 1884 (see Demange 1981: 125, figs 170– 171). It differs from <italic><tp:taxon-name><tp:taxon-name-part taxon-name-part-type="genus" reg="Polydesmus">P.</tp:taxon-name-part> <tp:taxon-name-part taxon-name-part-type="species" reg="inconstans">inconstans</tp:taxon-name-part></tp:taxon-name></italic> in having a row of teeth dorsally on the endomere and if this character was not observed, probably misidentified as <italic><tp:taxon-name><tp:taxon-name-part taxon-name-part-type="genus" reg="Polydesmus">P.</tp:taxon-name-part> <tp:taxon-name-part taxon-name-part-type="species" reg="inconstans">inconstans</tp:taxon-name-part></tp:taxon-name></italic> (Fig. <xref ref-type="fig" rid="F6">19</xref>) in the literature. It differs from species of the genus <italic><tp:taxon-name><tp:taxon-name-part taxon-name-part-type="genus" reg="Propolydesmus">Propolydesmus</tp:taxon-name-part></tp:taxon-name></italic> with the presence of the well-developed exomere and endomere – with seminal groove and solenophore-pulvillus extended onto. These characters conform to those of the genus <tp:taxon-name><tp:taxon-name-part taxon-name-part-type="genus" reg="Polydesmus">Polydesmus</tp:taxon-name-part></tp:taxon-name> Latreille, 1802/03, and with its type species <italic><tp:taxon-name><tp:taxon-name-part taxon-name-part-type="genus" reg="Polydesmus">Polydesmus</tp:taxon-name-part> <tp:taxon-name-part taxon-name-part-type="species" reg="complanatus">complanatus</tp:taxon-name-part></tp:taxon-name></italic> Linnaeus, 1761. <italic><tp:taxon-name><tp:taxon-name-part taxon-name-part-type="genus" reg="Propolydesmus">Propolydesmus</tp:taxon-name-part> <tp:taxon-name-part taxon-name-part-type="species" reg="racovitzai">racovitzai</tp:taxon-name-part></tp:taxon-name></italic> is here transferred back to <italic><tp:taxon-name><tp:taxon-name-part taxon-name-part-type="genus" reg="Polydesmus">Polydesmus</tp:taxon-name-part></tp:taxon-name></italic>.</p><fig id="F6" position="float" orientation="portrait"><object-id xmlns:xlink="http://www.w3.org/1999/xlink" content-type="doi" xlink:type="simple">10.3897/zookeys.888.37816.figures17-20</object-id><object-id xmlns:xlink="http://www.w3.org/1999/xlink" content-type="arpha" xlink:type="simple">AD3B7653-5E1D-5547-9794-E60C762A2264</object-id><label>Figures 17–20.</label><caption><p><bold>17</bold><italic><tp:taxon-name><tp:taxon-name-part taxon-name-part-type="genus" reg="Propolydesmus">Propolydesmus</tp:taxon-name-part> <tp:taxon-name-part taxon-name-part-type="species" reg="laevidentatus">laevidentatus</tp:taxon-name-part></tp:taxon-name></italic> (Loksa, 1967), from Madeira, right gonopod, medial view (<named-content xmlns:xlink="http://www.w3.org/1999/xlink" content-type="dwc:institutional_code" xlink:type="simple">ZMBN</named-content>-ENT-PDESMID-342) <bold>18</bold><italic><tp:taxon-name><tp:taxon-name-part taxon-name-part-type="genus" reg="Propolydesmus">Propolydesmus</tp:taxon-name-part> <tp:taxon-name-part taxon-name-part-type="species" reg="laevidentatus">laevidentatus</tp:taxon-name-part></tp:taxon-name></italic> (Loksa, 1967), from Madeira, right gonopod, lateral view (<named-content xmlns:xlink="http://www.w3.org/1999/xlink" content-type="dwc:institutional_code" xlink:type="simple">ZMBN</named-content>-ENT-PDESMID-342) <bold>19</bold><italic><tp:taxon-name><tp:taxon-name-part taxon-name-part-type="genus" reg="Polydesmus">P.</tp:taxon-name-part> <tp:taxon-name-part taxon-name-part-type="species" reg="racovitzai">racovitzai</tp:taxon-name-part></tp:taxon-name></italic> (Brolemann, 1910) right gonopod, lateral view (<named-content xmlns:xlink="http://www.w3.org/1999/xlink" content-type="dwc:institutional_code" xlink:type="simple">MNCN</named-content> 20.07/1435) <bold>20</bold><italic><tp:taxon-name><tp:taxon-name-part taxon-name-part-type="genus" reg="Polydesmus">P.</tp:taxon-name-part> <tp:taxon-name-part taxon-name-part-type="species" reg="haroi">haroi</tp:taxon-name-part></tp:taxon-name></italic> (Mauriès &amp; Vicente, 1977) gonopod, redrawn after <xref ref-type="bibr" rid="B15">Mauriès and Vicente (1977)</xref>.</p></caption><graphic xmlns:xlink="http://www.w3.org/1999/xlink" xlink:href="zookeys-888-051-g006.jpg" position="float" orientation="portrait" xlink:type="simple" id="oo_354720.jpg"><uri content-type="original_file" xlink:type="simple">https://binary.pensoft.net/fig/354720</uri></graphic></fig><fig id="F7" position="float" orientation="portrait"><object-id xmlns:xlink="http://www.w3.org/1999/xlink" content-type="doi" xlink:type="simple">10.3897/zookeys.888.37816.figures21-24</object-id><object-id xmlns:xlink="http://www.w3.org/1999/xlink" content-type="arpha" xlink:type="simple">B96DDDA7-9776-5E66-949F-1EBAA80AD465</object-id><label>Figures 21–24.</label><caption><p><bold>21</bold> Sketch of the gonopod of <italic><tp:taxon-name><tp:taxon-name-part taxon-name-part-type="genus" reg="Polydesmus">P.</tp:taxon-name-part> <tp:taxon-name-part taxon-name-part-type="species" reg="angustus">angustus</tp:taxon-name-part></tp:taxon-name></italic> Latzel, 1884 <bold>22</bold> Sketch of the gonopod of <italic><tp:taxon-name><tp:taxon-name-part taxon-name-part-type="genus" reg="Polydesmus">P.</tp:taxon-name-part> <tp:taxon-name-part taxon-name-part-type="species" reg="incisus">incisus</tp:taxon-name-part></tp:taxon-name></italic> Brolemann, 1921 <bold>23</bold> Sketch of the gonopod of <italic><tp:taxon-name><tp:taxon-name-part taxon-name-part-type="genus" reg="Polydesmus">P.</tp:taxon-name-part> <tp:taxon-name-part taxon-name-part-type="species" reg="inconstans">inconstans</tp:taxon-name-part></tp:taxon-name></italic> Latzel, 1884 <bold>24</bold> Sketch of the gonopod of <italic><tp:taxon-name><tp:taxon-name-part taxon-name-part-type="genus" reg="Polydesmus">P.</tp:taxon-name-part> <tp:taxon-name-part taxon-name-part-type="species" reg="coriaceus">coriaceus</tp:taxon-name-part></tp:taxon-name></italic> Porat, 1871.</p></caption><graphic xmlns:xlink="http://www.w3.org/1999/xlink" xlink:href="zookeys-888-051-g007.jpg" position="float" orientation="portrait" xlink:type="simple" id="oo_354721.jpg"><uri content-type="original_file" xlink:type="simple">https://binary.pensoft.net/fig/354721</uri></graphic></fig><sec sec-type="Key to the Iberian species of Polydesmus" id="SECID0EK2AG"><title>Key to the Iberian species of <italic><tp:taxon-name><tp:taxon-name-part taxon-name-part-type="genus" reg="Polydesmus">Polydesmus</tp:taxon-name-part></tp:taxon-name></italic></title><table-wrap content-type="key" position="anchor" orientation="portrait"><table id="TID0ECPAC" rules="all"><tbody><tr><td rowspan="1" colspan="1">1</td><td rowspan="1" colspan="1">With 19 body rings in both sexes</td><td rowspan="1" colspan="1">
                      <bold><italic><tp:taxon-name><tp:taxon-name-part taxon-name-part-type="genus" reg="Polydesmus">P.</tp:taxon-name-part> <tp:taxon-name-part taxon-name-part-type="species" reg="minutulus">minutulus</tp:taxon-name-part></tp:taxon-name></italic> Mauriès &amp; Barraqueta, 1985</bold>
                    </td></tr><tr><td rowspan="1" colspan="1">–</td><td rowspan="1" colspan="1">With 20 body rings in both sexes</td><td rowspan="1" colspan="1">
                      <bold>2</bold>
                    </td></tr><tr><td rowspan="1" colspan="1">2</td><td rowspan="1" colspan="1">Gonopod unipartite, as in <italic><tp:taxon-name><tp:taxon-name-part taxon-name-part-type="genus" reg="Brachydesmus">Brachydesmus</tp:taxon-name-part></tp:taxon-name></italic> Heller, 1858</td><td rowspan="1" colspan="1">
                      <bold><italic><tp:taxon-name><tp:taxon-name-part taxon-name-part-type="genus" reg="Polydesmus">P.</tp:taxon-name-part> <tp:taxon-name-part taxon-name-part-type="species" reg="geochromus">geochromus</tp:taxon-name-part></tp:taxon-name></italic> Attems, 1952</bold>
                    </td></tr><tr><td rowspan="1" colspan="1">–</td><td rowspan="1" colspan="1">Gonopod bifurcate – exomere and endomere distinct</td><td rowspan="1" colspan="1">
                      <bold>3</bold>
                    </td></tr><tr><td rowspan="1" colspan="1">3</td><td rowspan="1" colspan="1">Exomere with a lateral tooth (t1) at main curvature point (Figs <xref ref-type="fig" rid="F7">21–24</xref>)</td><td rowspan="1" colspan="1">
                      <bold>4</bold>
                    </td></tr><tr><td rowspan="1" colspan="1">–</td><td rowspan="1" colspan="1">Exomere with a ventrolateral tooth (t1) at main curvature point (Figs <xref ref-type="fig" rid="F3">6</xref>, <xref ref-type="fig" rid="F4">11</xref>, <xref ref-type="fig" rid="F5">13–14</xref>)</td><td rowspan="1" colspan="1">
                      <bold>9</bold>
                    </td></tr><tr><td rowspan="1" colspan="1">4</td><td rowspan="1" colspan="1">T1-tooth at main curvature point on exomere quadrangular or blade-like (Fig. <xref ref-type="fig" rid="F7">24</xref>)</td><td rowspan="1" colspan="1">
                      <bold><italic><tp:taxon-name><tp:taxon-name-part taxon-name-part-type="genus" reg="Polydesmus">P.</tp:taxon-name-part> <tp:taxon-name-part taxon-name-part-type="species" reg="coriaceus">coriaceus</tp:taxon-name-part></tp:taxon-name></italic> Porat, 1871</bold>
                    </td></tr><tr><td rowspan="1" colspan="1">–</td><td rowspan="1" colspan="1">T1-tooth at main curvature point on exomere almost absent or triangular (Figs <xref ref-type="fig" rid="F7">21–23</xref>)</td><td rowspan="1" colspan="1">
                      <bold>5</bold>
                    </td></tr><tr><td rowspan="1" colspan="1">5</td><td rowspan="1" colspan="1">Endomere and exomere branches widely separated</td><td rowspan="1" colspan="1">
                      <bold><italic><tp:taxon-name><tp:taxon-name-part taxon-name-part-type="genus" reg="Polydesmus">P.</tp:taxon-name-part> <tp:taxon-name-part taxon-name-part-type="species" reg="haroi">haroi</tp:taxon-name-part></tp:taxon-name></italic> Mauriès &amp; Vicente, 1977</bold>
                    </td></tr><tr><td rowspan="1" colspan="1">–</td><td rowspan="1" colspan="1">Endomere and exomere branches not widely separated</td><td rowspan="1" colspan="1">
                      <bold>6</bold>
                    </td></tr><tr><td rowspan="1" colspan="1">6</td><td rowspan="1" colspan="1">Endomere apically stout and blunt, somewhat hooked (Figs <xref ref-type="fig" rid="F7">23–24</xref>)</td><td rowspan="1" colspan="1">
                      <bold>7</bold>
                    </td></tr><tr><td rowspan="1" colspan="1">–</td><td rowspan="1" colspan="1">Endomere apically pointed – a1, not hooked (Figs <xref ref-type="fig" rid="F7">21–22</xref>)</td><td rowspan="1" colspan="1">
                      <bold>8</bold>
                    </td></tr><tr><td rowspan="1" colspan="1">7</td><td rowspan="1" colspan="1">With row of teeth dorsally on exomere (Fig. <xref ref-type="fig" rid="F6">19</xref>)</td><td rowspan="1" colspan="1">
                      <bold><italic><tp:taxon-name><tp:taxon-name-part taxon-name-part-type="genus" reg="Polydesmus">P.</tp:taxon-name-part> <tp:taxon-name-part taxon-name-part-type="species" reg="racovitzai">racovitzai</tp:taxon-name-part></tp:taxon-name></italic> Brolemann, 1910</bold>
                    </td></tr><tr><td rowspan="1" colspan="1">–</td><td rowspan="1" colspan="1">Without row of teeth dorsally on exomere</td><td rowspan="1" colspan="1">
                      <bold><italic><tp:taxon-name><tp:taxon-name-part taxon-name-part-type="genus" reg="Polydesmus">P.</tp:taxon-name-part> <tp:taxon-name-part taxon-name-part-type="species" reg="inconstans">inconstans</tp:taxon-name-part></tp:taxon-name></italic> Latzel, 1884</bold>
                    </td></tr><tr><td rowspan="1" colspan="1">8</td><td rowspan="1" colspan="1">Acropodite narrow and acute (Fig. <xref ref-type="fig" rid="F7">21</xref>)</td><td rowspan="1" colspan="1">
                      <bold><italic><tp:taxon-name><tp:taxon-name-part taxon-name-part-type="genus" reg="Polydesmus">P.</tp:taxon-name-part> <tp:taxon-name-part taxon-name-part-type="species" reg="angustus">angustus</tp:taxon-name-part></tp:taxon-name></italic> Latzel, 1884</bold>
                    </td></tr><tr><td rowspan="1" colspan="1">–</td><td rowspan="1" colspan="1">Acropodite broad, leaf-shaped, with acute apex (Fig. <xref ref-type="fig" rid="F7">22</xref>)</td><td rowspan="1" colspan="1">
                      <bold><italic><tp:taxon-name><tp:taxon-name-part taxon-name-part-type="genus" reg="Polydesmus">P.</tp:taxon-name-part> <tp:taxon-name-part taxon-name-part-type="species" reg="incisus">incisus</tp:taxon-name-part></tp:taxon-name></italic> Brolemann, 1921</bold>
                    </td></tr><tr><td rowspan="1" colspan="1">9</td><td rowspan="1" colspan="1">Endomere with distinct cleavage, without acropodite a2 (Fig. <xref ref-type="fig" rid="F5">15</xref>)</td><td rowspan="1" colspan="1">
                      <bold><italic><tp:taxon-name><tp:taxon-name-part taxon-name-part-type="genus" reg="Polydesmus">P.</tp:taxon-name-part> <tp:taxon-name-part taxon-name-part-type="species" reg="asturiensis">asturiensis</tp:taxon-name-part></tp:taxon-name></italic> sp. nov.</bold>
                    </td></tr><tr><td rowspan="1" colspan="1">–</td><td rowspan="1" colspan="1">Endomere without distinct cleavage, with acropodites a1 and a2 (Fig. <xref ref-type="fig" rid="F3">4</xref>)</td><td rowspan="1" colspan="1">
                      <bold><italic><tp:taxon-name><tp:taxon-name-part taxon-name-part-type="genus" reg="Polydesmus">P.</tp:taxon-name-part> <tp:taxon-name-part taxon-name-part-type="species" reg="biscayensi">biscayensi</tp:taxon-name-part></tp:taxon-name></italic> s sp. nov.</bold>
                    </td></tr></tbody></table></table-wrap></sec></tp:treatment-sec><tp:treatment-sec><!--Section generated to contain objects referenced in tp:taxon-treatment.--><fig id="F3" position="float" orientation="portrait"><object-id xmlns:xlink="http://www.w3.org/1999/xlink" content-type="doi" xlink:type="simple">10.3897/zookeys.888.37816.figures4-7</object-id><object-id xmlns:xlink="http://www.w3.org/1999/xlink" content-type="arpha" xlink:type="simple">0B0428DB-45F1-5BBB-8B1F-9A6721ABAD6B</object-id><label>Figures 4–7.</label><caption><p><italic><tp:taxon-name><tp:taxon-name-part taxon-name-part-type="genus" reg="Polydesmus">P.</tp:taxon-name-part> <tp:taxon-name-part taxon-name-part-type="species" reg="biscayensis">biscayensis</tp:taxon-name-part></tp:taxon-name></italic> sp. nov. <bold>4</bold> male paratype, right gonopod, dorsolateral view (<named-content xmlns:xlink="http://www.w3.org/1999/xlink" content-type="dwc:institutional_code" xlink:type="simple">MNCN</named-content> 20.07/1297) <bold>5</bold> male holotype, right gonopod, dorsomesal view (<named-content xmlns:xlink="http://www.w3.org/1999/xlink" content-type="dwc:institutional_code" xlink:type="simple">MNCN</named-content> 20.07/1440) <bold>6</bold> male paratype, right gonopod with ventrolateral tooth t1 on exomere (<named-content xmlns:xlink="http://www.w3.org/1999/xlink" content-type="dwc:institutional_code" xlink:type="simple">MNCN</named-content> 20.07/1297) <bold>7</bold> male holotype, right gonopod, distal view (<named-content xmlns:xlink="http://www.w3.org/1999/xlink" content-type="dwc:institutional_code" xlink:type="simple">MNCN</named-content> 20.07/1440).</p></caption><graphic xmlns:xlink="http://www.w3.org/1999/xlink" xlink:href="zookeys-888-051-g003.jpg" position="float" orientation="portrait" xlink:type="simple" id="oo_354717.jpg"><uri content-type="original_file" xlink:type="simple">https://binary.pensoft.net/fig/354717</uri></graphic></fig><fig id="F4" position="float" orientation="portrait"><object-id xmlns:xlink="http://www.w3.org/1999/xlink" content-type="doi" xlink:type="simple">10.3897/zookeys.888.37816.figures8-11</object-id><object-id xmlns:xlink="http://www.w3.org/1999/xlink" content-type="arpha" xlink:type="simple">B1CD7465-B3B1-5FE0-BB15-ED80BAE8894B</object-id><label>Figures 8–11.</label><caption><p><bold>8</bold><italic><tp:taxon-name><tp:taxon-name-part taxon-name-part-type="genus" reg="Polydesmus">P.</tp:taxon-name-part> <tp:taxon-name-part taxon-name-part-type="species" reg="biscayensis">biscayensis</tp:taxon-name-part></tp:taxon-name></italic> sp. nov., paratype, female epigyne (<named-content xmlns:xlink="http://www.w3.org/1999/xlink" content-type="dwc:institutional_code" xlink:type="simple">MNCN</named-content> 20.07/1320) <bold>9</bold><italic><tp:taxon-name><tp:taxon-name-part taxon-name-part-type="genus" reg="Polydesmus">P.</tp:taxon-name-part> <tp:taxon-name-part taxon-name-part-type="species" reg="asturiensis">asturiensis</tp:taxon-name-part></tp:taxon-name></italic> sp. nov., paratype, antenna (<named-content xmlns:xlink="http://www.w3.org/1999/xlink" content-type="dwc:institutional_code" xlink:type="simple">MNCN</named-content> 20.07/1450) <bold>10</bold><italic><tp:taxon-name><tp:taxon-name-part taxon-name-part-type="genus" reg="Polydesmus">P.</tp:taxon-name-part> <tp:taxon-name-part taxon-name-part-type="species" reg="asturiensis">asturiensis</tp:taxon-name-part></tp:taxon-name></italic> sp. nov., paratype, head and anterior body rings, dorsal view (<named-content xmlns:xlink="http://www.w3.org/1999/xlink" content-type="dwc:institutional_code" xlink:type="simple">MNCN</named-content> 20.07/1481) <bold>11</bold><italic><tp:taxon-name><tp:taxon-name-part taxon-name-part-type="genus" reg="Polydesmus">P.</tp:taxon-name-part> <tp:taxon-name-part taxon-name-part-type="species" reg="asturiensis">asturiensis</tp:taxon-name-part></tp:taxon-name></italic> sp. nov., male paratype right gonopod, mesal view (<named-content xmlns:xlink="http://www.w3.org/1999/xlink" content-type="dwc:institutional_code" xlink:type="simple">MNCN</named-content> 20.07/1450).</p></caption><graphic xmlns:xlink="http://www.w3.org/1999/xlink" xlink:href="zookeys-888-051-g004.jpg" position="float" orientation="portrait" xlink:type="simple" id="oo_354718.jpg"><uri content-type="original_file" xlink:type="simple">https://binary.pensoft.net/fig/354718</uri></graphic></fig><fig id="F5" position="float" orientation="portrait"><object-id xmlns:xlink="http://www.w3.org/1999/xlink" content-type="doi" xlink:type="simple">10.3897/zookeys.888.37816.figures12-16</object-id><object-id xmlns:xlink="http://www.w3.org/1999/xlink" content-type="arpha" xlink:type="simple">7AE207A4-A8F1-5481-A0C3-F8799B9C80B1</object-id><label>Figures 12–16.</label><caption><p><bold>12</bold><italic><tp:taxon-name><tp:taxon-name-part taxon-name-part-type="genus" reg="Polydesmus">P.</tp:taxon-name-part> <tp:taxon-name-part taxon-name-part-type="species" reg="asturiensis">asturiensis</tp:taxon-name-part></tp:taxon-name></italic> sp. nov., male paratype, left gonopod, lateral view (<named-content xmlns:xlink="http://www.w3.org/1999/xlink" content-type="dwc:institutional_code" xlink:type="simple">MNCN</named-content> 20.07/1481) <bold>13–14</bold><italic><tp:taxon-name><tp:taxon-name-part taxon-name-part-type="genus" reg="Polydesmus">P.</tp:taxon-name-part> <tp:taxon-name-part taxon-name-part-type="species" reg="asturiensis">asturiensis</tp:taxon-name-part></tp:taxon-name></italic> sp. nov., male paratype, right gonopod, mesal view (<named-content xmlns:xlink="http://www.w3.org/1999/xlink" content-type="dwc:institutional_code" xlink:type="simple">MNCN</named-content> 20.07/1450) <bold>15</bold><italic><tp:taxon-name><tp:taxon-name-part taxon-name-part-type="genus" reg="Polydesmus">P.</tp:taxon-name-part> <tp:taxon-name-part taxon-name-part-type="species" reg="asturiensis">asturiensis</tp:taxon-name-part></tp:taxon-name></italic> sp. nov., male paratype, left gonopod, anterior view (<named-content xmlns:xlink="http://www.w3.org/1999/xlink" content-type="dwc:institutional_code" xlink:type="simple">MNCN</named-content> 20.07/1481) <bold>16</bold><italic><tp:taxon-name><tp:taxon-name-part taxon-name-part-type="genus" reg="Polydesmus">P.</tp:taxon-name-part> <tp:taxon-name-part taxon-name-part-type="species" reg="asturiensis">asturiensis</tp:taxon-name-part></tp:taxon-name></italic> sp. nov., paratype, female epigyne and vulva (<named-content xmlns:xlink="http://www.w3.org/1999/xlink" content-type="dwc:institutional_code" xlink:type="simple">MNCN</named-content> 20.07/1481).</p></caption><graphic xmlns:xlink="http://www.w3.org/1999/xlink" xlink:href="zookeys-888-051-g005.jpg" position="float" orientation="portrait" xlink:type="simple" id="oo_354719.jpg"><uri content-type="original_file" xlink:type="simple">https://binary.pensoft.net/fig/354719</uri></graphic></fig></tp:treatment-sec><ref-list><ref id="B15"><mixed-citation xmlns:xlink="http://www.w3.org/1999/xlink" xlink:type="simple"><person-group><name name-style="western"><surname>Mauriès</surname><given-names>JP</given-names></name><name name-style="western"><surname>Vicente</surname><given-names>MC</given-names></name></person-group> (<year>1977</year>) Myriapodes Diplopodes nouveaux ou peu connus des Pyrénées espagnoles, des monts Cantabriques et de Galice. Bulletin du Muséum national d’Histoire naturelle, 3<sup>e</sup> série, Zoologie 315(452): 529–546.</mixed-citation></ref><ref id="B3"><mixed-citation xmlns:xlink="http://www.w3.org/1999/xlink" xlink:type="simple"><person-group><name name-style="western"><surname>Attems</surname><given-names>CG</given-names></name></person-group> (<year>1927</year>) <article-title>Über palaearktische Diplopoden.</article-title><source>Archiv für Naturgeschichte</source><volume>92</volume>(<issue>1–2</issue>): <fpage>1</fpage>–<lpage>256</lpage>.</mixed-citation></ref><ref id="B5"><mixed-citation xmlns:xlink="http://www.w3.org/1999/xlink" xlink:type="simple"><person-group><name name-style="western"><surname>Demange</surname><given-names>J-M</given-names></name></person-group> (<year>1981</year>) <source>Les Mille-Pattes, Myriapodes, Généralités, Morphologie, Écologie – Détermination des espèces de France.</source><publisher-name>Société Nouvelle des Éditions Boubée</publisher-name>, <publisher-loc>Paris</publisher-loc>, <size units="page">284 pp</size>.</mixed-citation></ref><ref id="B4"><mixed-citation xmlns:xlink="http://www.w3.org/1999/xlink" xlink:type="simple"><person-group><name name-style="western"><surname>Attems</surname><given-names>CG</given-names></name></person-group> (<year>1940</year>) <article-title><tp:taxon-name><tp:taxon-name-part taxon-name-part-type="subphylum">Myriapoda</tp:taxon-name-part></tp:taxon-name> 3. <tp:taxon-name><tp:taxon-name-part taxon-name-part-type="superfamily">Polydesmoidea</tp:taxon-name-part></tp:taxon-name> III. Fam. <tp:taxon-name><tp:taxon-name-part taxon-name-part-type="family">Polydesmidae</tp:taxon-name-part></tp:taxon-name>, <tp:taxon-name><tp:taxon-name-part taxon-name-part-type="family">Vanhoeffeniidae</tp:taxon-name-part></tp:taxon-name>, <tp:taxon-name><tp:taxon-name-part taxon-name-part-type="family">Cryptodesmidae</tp:taxon-name-part></tp:taxon-name>, <tp:taxon-name><tp:taxon-name-part taxon-name-part-type="family">Oniscodesmidae</tp:taxon-name-part></tp:taxon-name>, <tp:taxon-name><tp:taxon-name-part taxon-name-part-type="family">Sphaerotrichopidae</tp:taxon-name-part></tp:taxon-name>, <tp:taxon-name><tp:taxon-name-part taxon-name-part-type="family">Periodontodesmidae</tp:taxon-name-part></tp:taxon-name>, <tp:taxon-name><tp:taxon-name-part taxon-name-part-type="family">Rhachidesmidae</tp:taxon-name-part></tp:taxon-name>, <tp:taxon-name><tp:taxon-name-part taxon-name-part-type="family">Macellolophidae</tp:taxon-name-part></tp:taxon-name>, <tp:taxon-name><tp:taxon-name-part taxon-name-part-type="family">Pandirodesmidae</tp:taxon-name-part></tp:taxon-name>.</article-title><source>Das Tierreich</source><volume>70</volume>: <fpage>1</fpage>–<lpage>577</lpage>. <ext-link xlink:type="simple" ext-link-type="doi" xlink:href="10.1515/9783111609645">https://doi.org/10.1515/9783111609645</ext-link></mixed-citation></ref><ref id="B9"><mixed-citation xmlns:xlink="http://www.w3.org/1999/xlink" xlink:type="simple"><person-group><name name-style="western"><surname>Enghoff</surname><given-names>H</given-names></name><name name-style="western"><surname>Golovatch</surname><given-names>SI</given-names></name></person-group> (<year>2003</year>) <article-title>The millipede genus <italic><tp:taxon-name><tp:taxon-name-part taxon-name-part-type="genus">Propolydesmus</tp:taxon-name-part></tp:taxon-name></italic> Verhoeff, 1895 redefined, with a revision of the genus in the Canary Islands (<tp:taxon-name><tp:taxon-name-part taxon-name-part-type="class">Diplopoda</tp:taxon-name-part></tp:taxon-name>, <tp:taxon-name><tp:taxon-name-part taxon-name-part-type="order">Polydesmida</tp:taxon-name-part></tp:taxon-name>, <tp:taxon-name><tp:taxon-name-part taxon-name-part-type="family">Polydesmidae</tp:taxon-name-part></tp:taxon-name>).</article-title><source>Graellsia</source><volume>59</volume>(<issue>1</issue>): <fpage>79</fpage>–<lpage>86</lpage>. <ext-link xlink:type="simple" ext-link-type="doi" xlink:href="10.3989/graellsia">https://doi.org/10.3989/graellsia</ext-link></mixed-citation></ref><ref id="B12"><mixed-citation xmlns:xlink="http://www.w3.org/1999/xlink" xlink:type="simple"><person-group><name name-style="western"><surname>Kime</surname><given-names>RD</given-names></name><name name-style="western"><surname>Enghoff</surname><given-names>H</given-names></name></person-group> (<year>2011</year>) <source>Atlas of European Millipedes (Class <tp:taxon-name><tp:taxon-name-part taxon-name-part-type="class">Diplopoda</tp:taxon-name-part></tp:taxon-name>). Volume 1, Orders <tp:taxon-name><tp:taxon-name-part taxon-name-part-type="order">Polyxenida</tp:taxon-name-part></tp:taxon-name>, <tp:taxon-name><tp:taxon-name-part taxon-name-part-type="order">Glomerida</tp:taxon-name-part></tp:taxon-name>, <tp:taxon-name><tp:taxon-name-part taxon-name-part-type="order">Platydesmida</tp:taxon-name-part></tp:taxon-name>, <tp:taxon-name><tp:taxon-name-part taxon-name-part-type="order">Siphonocryptida</tp:taxon-name-part></tp:taxon-name>, <tp:taxon-name><tp:taxon-name-part taxon-name-part-type="order">Polyzoniida</tp:taxon-name-part></tp:taxon-name>, <tp:taxon-name><tp:taxon-name-part taxon-name-part-type="order">Callipodida</tp:taxon-name-part></tp:taxon-name>, <tp:taxon-name><tp:taxon-name-part taxon-name-part-type="order">Polydesmida</tp:taxon-name-part></tp:taxon-name>.</source><publisher-name>Co-published by Pensoft Publishers Sofia-Moscow and European Invertebrate Survey</publisher-name>, <publisher-loc>Leiden</publisher-loc>, <size units="page">282 pp</size>.</mixed-citation></ref><ref id="B7"><mixed-citation xmlns:xlink="http://www.w3.org/1999/xlink" xlink:type="simple"><person-group><name name-style="western"><surname>Djursvoll</surname><given-names>P</given-names></name><name name-style="western"><surname>Melic</surname><given-names>A</given-names></name></person-group> (<year>2015</year>) <article-title>Orden <tp:taxon-name><tp:taxon-name-part taxon-name-part-type="order">Polydesmida</tp:taxon-name-part></tp:taxon-name>.</article-title><source>Revista IDE@, SEA</source><volume>28</volume>: <fpage>1</fpage>–<lpage>11</lpage>.</mixed-citation></ref></ref-list></tp:taxon-treatment>
